# Supplementary material for: De novo assembly of transcriptome and genome-wide identification reveal GA3 stress-responsive WRKY transcription factors involved in fiber formation in jute (Corchorus capsularis)
Source: BMC Plant Biol. 2020 Sep 1;20:403. doi: 10.1186/s12870-020-02617-8 (PMC7460746; doi:10.1186/s12870-020-02617-8)
Supplement: Supplementary file 1 — Additional file 1: Table S1. RNA samples for jute (C. capsularis) in this study. [file 12870_2020_2617_MOESM1_ESM.xlsx]

## Sheet: Table S1
Table S1. RNA samples for jute (C. capsularis)
Library no.	Sample	Varieties	Abbreviation of sample	Starting material for library construction	Notes
				Seedlings 10 days after sowing
1	CcH01	Huangma 179	Hypocotyl-10d	Normally grown	Hypocotyls
				Plants 60 days after sowing
2	CcR02	Huangma 179	Root-60d	Normally grown	Roots
3	CcSB03	Huangma 179	Stem bark-60d	Normally grown	Stem barks
4	CcSS04	Huangma 179	Stem stick-60d	Normally grown	Stem sticks
5	CcL05	Huangma 179	Leaf-60d	Normally grown	Leaves
6	FAFU1-CK	Huangma 179	Stem bark-60d	+Water (CK)	Stem barks
7	FAFU1-GA3-4h	Huangma 179	Stem bark (179-GA3-4h)	+GA3(4 hours later)	Stem barks
8	FAFU1-GA3-72h	Huangma 179	Stem bark (179-GA3-72h)	+GA3(72 hours later)	Stem barks
				Plants 120 days after sowing
9	CcSB06	Huangma 179	Stem bark-120d	Normally grown	Stem barks
				Plants 60 days after sowing
10	AiCKJ	Aidianyehuangma	Stem bark-60d-Aidian	+Water (CK)	Stem barks
11	AiGA4hJ	Aidianyehuangma	Stem bark (Aidian-GA3-4h)	+GA3(4 hours later)	Stem barks
12	AiGA72hJ	Aidianyehuangma	Stem bark (Aidian-GA3-72h)	+GA3(72 hours later)	Stem barks
