# Supplementary material for: De novo assembly of transcriptome and genome-wide identification reveal GA3 stress-responsive WRKY transcription factors involved in fiber formation in jute (Corchorus capsularis)
Source: BMC Plant Biol. 2020 Sep 1;20:403. doi: 10.1186/s12870-020-02617-8 (PMC7460746; doi:10.1186/s12870-020-02617-8)
Supplement: Supplementary file 2 — Additional file 2: Table S2. Summary statistics of the transcriptome sequence of jute. [file 12870_2020_2617_MOESM2_ESM.xlsx]

## Sheet: Table S2
Table S2. Summary statistics of the transcriptome sequence of jute
Sample	Clean reads(bp)	Clean bases(bp)	Q30(%)	GC(%)
CcH01	15569731	3892432750	95.35	45.03
CcR02	16842795	4210698750	95.96	44.06
CcSB03	16263505	4065876250	95.96	44.61
CcSS04	19947023	4986755750	96.28	44.19
CcL05	16956547	4239136750	96.38	44.01
CcSB06	16062997	4015749250	96.29	44.08
FAFU1-CK	23205563	6928800340	89.22	43.74
FAFU1-GA3-4h	23297362	6941732102	89.23	44.03
FAFU1-GA3-72h	20790629	6209821514	91.24	43.78
AiCKJ	27650694	8271007614	93.56	44.15
AiGA4hJ	23876967	7143431556	93.35	44.1
AiGA72hJ	24025666	7185991234	92.93	43.83
