# Supplementary material for: De novo assembly of transcriptome and genome-wide identification reveal GA3 stress-responsive WRKY transcription factors involved in fiber formation in jute (Corchorus capsularis)
Source: BMC Plant Biol. 2020 Sep 1;20:403. doi: 10.1186/s12870-020-02617-8 (PMC7460746; doi:10.1186/s12870-020-02617-8)
Supplement: Supplementary file 3 — Additional file 3: Table S3. Transcripts and Unigenes length interval and their distributions. [file 12870_2020_2617_MOESM3_ESM.xlsx]

## Sheet: Table S3
Table S3. Transcripts and Unigenes length interval and their distributions
Transcript length interval	200-500bp	500-1kbp	1k-2kbp	>2kbp	Total
Number of transcripts	63355	18252	16104	12966	110677
Number of unigenes	58764	14489	10302	7427	90982
