# Supplementary material for: De novo assembly of transcriptome and genome-wide identification reveal GA3 stress-responsive WRKY transcription factors involved in fiber formation in jute (Corchorus capsularis)
Source: BMC Plant Biol. 2020 Sep 1;20:403. doi: 10.1186/s12870-020-02617-8 (PMC7460746; doi:10.1186/s12870-020-02617-8)
Supplement: Supplementary file 4 — Additional file 4: Table S4. Splicing length distribution. [file 12870_2020_2617_MOESM4_ESM.xlsx]

## Sheet: Table S4
Table S4. Splicing length distribution
	Min Length	Mean Length	Median Length	Max Length	N50	N90	Total Nucleotides
Transcripts	201	862	407	15570	1710	304	95439545
Unigenes	201	714	352	15570	1357	264	64924369
