# Supplementary material for: De novo assembly of transcriptome and genome-wide identification reveal GA3 stress-responsive WRKY transcription factors involved in fiber formation in jute (Corchorus capsularis)
Source: BMC Plant Biol. 2020 Sep 1;20:403. doi: 10.1186/s12870-020-02617-8 (PMC7460746; doi:10.1186/s12870-020-02617-8)
Supplement: Supplementary file 5 — Additional file 5: Table S5. Unigenes annotation in the public databases. [file 12870_2020_2617_MOESM5_ESM.xlsx]

## Sheet: Table S5
Table S5. Unigenes annotation in the public databases
	Number of Unigenes	Percentage(%)
Annotated in NR	39238	43.12
Annotated in NT	31142	34.22
Annotated in KO	16460	18.09
Annotated in SwissProt	33410	36.72
Annotated in PFAM	32127	35.31
Annotated in GO	33176	36.46
Annotated in KOG	19185	21.08
Annotated in all Databases	7830	8.6
Annotated in at least one Database	48896	53.74
Total Unigenes	90982	100
