# Supplementary material for: De novo assembly of transcriptome and genome-wide identification reveal GA3 stress-responsive WRKY transcription factors involved in fiber formation in jute (Corchorus capsularis)
Source: BMC Plant Biol. 2020 Sep 1;20:403. doi: 10.1186/s12870-020-02617-8 (PMC7460746; doi:10.1186/s12870-020-02617-8)
Supplement: Supplementary file 6 — Additional file 6: Table S6. Annotated unigenes in the Nr databases. [file 12870_2020_2617_MOESM6_ESM.xlsx]

## Sheet: Table S6
Table S6. Some annotated unigenes in the Nr databases
Gene ID	Gene Length	NR GI	NR ID	NR Score	NR Evalue
c9636_g1	339	568830378	XP_006469478.1	170	2.06834e-13
c76491_g1	213	15219893	NP_176320.1	371	1.44558e-42
c90355_g1	1352	590623483	XP_007025334.1	1980	0
c48897_g1	883	325180614	CCA15019.1	699	9.19072e-89
c8417_g1	2001	590672199	XP_007038542.1	1052	1.30048e-136
