# Supplementary material for: De novo assembly of transcriptome and genome-wide identification reveal GA3 stress-responsive WRKY transcription factors involved in fiber formation in jute (Corchorus capsularis)
Source: BMC Plant Biol. 2020 Sep 1;20:403. doi: 10.1186/s12870-020-02617-8 (PMC7460746; doi:10.1186/s12870-020-02617-8)
Supplement: Supplementary file 7 — Additional file 7: Table S7. Variation of the heptapeptide WRKYGQK and zinc-finger structure in WRKY domains of CcWRKYs. [file 12870_2020_2617_MOESM7_ESM.xlsx]

## Sheet: Table S7
Table S7. Variation of the heptapeptide WRKYGQK and zinc-finger structure in WRKY domains of CcWRKYs
Variation	CcWRKY	Group
WVNLGLR	Ccv40020010	II-c
XX4X23XXX	Ccv40020010	II-c
CX5C49HXH	Ccv40045520	II-b
CX5C23XXX	Ccv40173800	II-d
CX7C23XXX	Ccv40018590	III
