# Supplementary material for: De novo assembly of transcriptome and genome-wide identification reveal GA3 stress-responsive WRKY transcription factors involved in fiber formation in jute (Corchorus capsularis)
Source: BMC Plant Biol. 2020 Sep 1;20:403. doi: 10.1186/s12870-020-02617-8 (PMC7460746; doi:10.1186/s12870-020-02617-8)
Supplement: Supplementary file 13 — Additional file 13: Table S8. Expression levels of CcWRKYs from the elite cultivar “Huangma 179” and GA3 sensitive dwarf germplasm “Aidianyehuangma” in response to GA3 stress. [file 12870_2020_2617_MOESM13_ESM.xlsx]

## Sheet: Table S8
Table S8. Expression levels of CcWRKY family genes from the elite cultivar "Huangma 179" and a GA3 sensitive dwarf germplasm "Aidianyehuangma" in response to GA3 stress.
Gene ID	FPKM(179-CK)	FPKM(179-GA3-4h)	Log2 Fold Change	Significance	FPKM(Aidian-CK)	FPKM(Aidian-GA3-4h)	Log2 Fold Change	Significance	FPKM(179-CK)	FPKM(179-GA3-72h)	Log2 Fold Change	Significance	FPKM(Aidian-CK)	FPKM(Aidian-GA3-72h)	Log2 Fold Change	Significance
Ccv40018580	862.2	16.26	-5.72862	yes	299.07	116.91	-1.35508	yes	862.2	27.2	-4.98634	yes	299.07	117.24	-1.35102	yes
Ccv40001440	100.83	21.95	-2.19963	yes	30.68	21.22	-0.531874	no	100.83	8.56	-3.55817	yes	30.68	16.75	-0.873137	no
Ccv40020010	2.46	4.22	0.778585	no	3.66	2.63	-0.476781	no	2.46	2.99	0.281487	no	3.66	2.76	-0.407175	no
Ccv40016590	1.29	3.32	1.36381	yes	3.92	3.89	-0.0110835	no	1.29	3.25	1.33307	yes	3.92	5.06	0.368284	no
Ccv40022560	17.48	33.01	0.917198	no	23.19	28.01	0.272439	no	17.48	32.68	0.902703	no	23.19	27.6	0.251165	no
Ccv40015220	10.75	4.3	-1.32193	yes	9.46	17.74	0.907094	no	10.75	2.6	-2.04775	yes	9.46	12.17	0.363417	no
Ccv40032460	5	5.1	0.0285692	no	2.15	4.17	0.955711	no	5	6.28	0.328836	no	2.15	18.53	3.10745	yes
Ccv40052670	387.71	24.65	-3.97532	yes	114.95	42.95	-1.42028	yes	387.71	18.75	-4.37002	yes	114.95	54.1	-1.08731	yes
Ccv40068880	92.28	171.74	0.896136	no	94.33	83.42	-0.177323	no	92.28	155.8	0.755605	no	94.33	65.15	-0.533951	no
Ccv40090780	31.47	20.39	-0.626115	no	7.09	22.81	1.68581	yes	31.47	2.55	-3.62541	yes	7.09	11.1	0.646702	no
Ccv40090200	128.48	18.07	-2.82988	yes	68.6	65.64	-0.0636333	no	128.48	86.23	-0.575282	no	68.6	93.75	0.45061	no
Ccv40091890	100.78	29.65	-1.76511	yes	89.46	73.1	-0.291371	no	100.78	121.69	0.272001	no	89.46	66.92	-0.418805	no
Ccv40120290	106	35.93	-1.5608	yes	329.21	207.86	-0.663396	no	106	25.44	-2.05889	yes	329.21	216.03	-0.607776	no
Ccv40136560	126.95	6.25	-4.34426	yes	36.23	11.15	-1.70014	yes	126.95	6.1	-4.37931	yes	36.23	14.32	-1.33915	yes
Ccv40154010	0	0.41	-inf	no	0.11	0	-inf	no	0	0	-inf	no	0.11	0	-inf	no
Ccv40154680	246.71	3.34	-6.20682	yes	120.12	15.73	-2.93289	yes	246.71	2.76	-6.482	yes	120.12	19.5	-2.62293	yes
Ccv40151700	0.32	1.52	2.24793	yes	0	1.83	-inf	no	0.32	0	-inf	no	0	2.74	-inf	no
Ccv40168680	12.21	9.09	-0.425711	no	8.32	6.33	-0.394378	no	12.21	7.61	-0.682095	no	8.32	2.48	-1.74624	yes
Ccv40170160	648.07	27.79	-4.54351	yes	128.37	48.49	-1.40455	yes	648.07	14.91	-5.4418	yes	128.37	42.97	-1.57891	yes
Ccv40167830	26.99	8.88	-1.60379	yes	48.82	56.15	0.201814	no	26.99	29.16	0.111566	no	48.82	57.65	0.239848	no
Ccv40178630	100.25	19.61	-2.35394	yes	61.54	50.21	-0.29355	no	100.25	54.47	-0.880068	no	61.54	76.49	0.313747	no
