# Supplementary material for: De novo assembly of transcriptome and genome-wide identification reveal GA3 stress-responsive WRKY transcription factors involved in fiber formation in jute (Corchorus capsularis)
Source: BMC Plant Biol. 2020 Sep 1;20:403. doi: 10.1186/s12870-020-02617-8 (PMC7460746; doi:10.1186/s12870-020-02617-8)
Supplement: Supplementary file 15 — Additional file 15: Table S9. Expression levels of several secondary cell wall biosynthesis genes from the elite cultivar “Huangma 179” and GA3 sensitive dwarf germplasm “Aidianyehuangma” in response to GA3 stress. [file 12870_2020_2617_MOESM15_ESM.xlsx]

## Sheet: Table S9
Table S9. Expression levels of several secondary cell wall biosynthesis genes from the elite cultivar "Huangma 179" and a GA3 sensitive dwarf germplasm "Aidianyehuangma" in response to GA3 stress.
Gene Name	Gene ID	FPKM(179-CK)	FPKM(179-GA3-4h)	Log2 Fold Change	Significance	FPKM(Aidian-CK)	FPKM(Aidian-GA3-4h)	Log2 Fold Change	Significance	FPKM(179-CK)	FPKM(179-GA3-72h)	Log2 Fold Change	Significance	FPKM(Aidian-CK)	FPKM(Aidian-GA3-72h)	Log2 Fold Change	Significance
CesA4	Ccv40131530	59.38	2.33	-4.67158	yes	19.15	61.45	1.68207	yes	59.38	37.42	-0.666168	no	19.15	74.84	1.96647	yes
	Ccv40242740	180.49	9.17	-4.29885	yes	82.37	143.6	0.801865	no	180.49	116.04	-0.637297	no	82.37	224.61	1.44723	yes
CesA7	Ccv40129220	159.92	4.22	-5.24396	yes	60.35	151.11	1.32417	yes	159.92	105.08	-0.605862	no	60.35	207.28	1.78016	yes
CesA8	Ccv40005660	163.58	2.27	-6.17116	yes	66.09	143.13	1.11482	yes	163.58	102.82	-0.669875	no	66.09	192.18	1.53995	yes
CCoAOMT	Ccv40037360	131.89	163.66	0.311367	no	124.94	106.89	-0.225109	no	131.89	61.22	-1.10726	yes	124.94	166.38	0.413247	no
	Ccv40112120	370.45	175.61	-1.0769	yes	247.4	228.88	-0.112254	no	370.45	224.48	-0.722692	no	247.4	520.67	1.07352	yes
4CL	Ccv40008620	109.01	235.58	1.11176	yes	99.67	133.07	0.416954	no	109.01	94.05	-0.212961	no	99.67	209.07	1.06875	yes
	Ccv40028590	15.21	9.2	-0.725314	no	6.35	9.08	0.515936	no	15.21	6.78	-1.16566	yes	6.35	16.67	1.39243	yes
Ent-copalyl diphosphate synthase	Ccv40165180	20.91	29.44	0.493585	no	13.88	10.46	-0.408125	no	20.91	29.68	0.505298	no	13.88	9.43	-0.557678	no
	Ccv40199130	61.65	24.55	-1.32838	yes	9.67	33.2	1.7796	yes	61.65	82.12	0.413633	no	9.67	13.66	0.49837	no
Ent-kaurene oxidase	Ccv40177760	60.4	24.39	-1.30826	yes	38.31	46.84	0.29002	no	60.4	74.97	0.311765	no	38.31	53.15	0.472349	no
Ent-kaurene synthase	Ccv40210450	22.33	6.92	-1.69014	yes	19.6	18.61	-0.0747756	no	22.33	23.48	0.0724492	no	19.6	19.71	0.00807412	no
Ent-kaurenoic acid oxidase	Ccv40199640	1.16	2.86	1.30189	yes	2.51	1.41	-0.831992	no	1.16	0.9	-0.366128	no	2.51	0.54	-2.21666	yes
GA 20-oxidase	Ccv40024220	0	1.38	-inf	no	0	0.21	-inf	no	0	0.12	-inf	no	0	0.1	-inf	no
	Ccv40041740	0.56	0	-inf	no	18.05	8.33	-1.11561	yes	0.56	0.12	-2.22239	yes	18.05	2.3	-2.97229	yes
	Ccv40111570	16.96	24.33	0.5206	no	20.95	13.03	-0.685113	no	16.96	18.76	0.145524	no	20.95	10.52	-0.993816	no
	Ccv40179680	3.52	0.84	-2.06711	yes	0.35	1.36	1.95818	yes	3.52	0.6	-2.55254	yes	0.35	0	-inf	no
Gibberellin 2,3-hydroxylase	Ccv40013150	3.17	13.32	2.07104	yes	13	7.25	-0.842459	no	3.17	3.19	0.00907358	no	13	4.1	-1.66482	yes
	Ccv40062430	0	0	-inf	no	0	0	-inf	no	0	3.55	-inf	no	0	0.97	-inf	no
